# Supplementary material for: Late Failure of High-Flow Nasal Cannula May Be Associated with High Mortality in COVID-19 Patients: A Multicenter Retrospective Study in the Republic of Korea
Source: J Pers Med. 2021 Sep 30;11(10):989. doi: 10.3390/jpm11100989 (PMC8540888; doi:10.3390/jpm11100989)
Supplement: Supplementary file 1 [file jpm-11-00989-s001.zip]

Archive with 3 entries (3 files):
- FigS2.jpg
- Table S1.pdf
- FigS1.jpg
